# Supplementary material for: Implementation and effectiveness of non-specialist mediated interventions for children with Autism Spectrum Disorder: A systematic review and meta-analysis
Source: PLoS One. 2019 Nov 8;14(11):e0224362. doi: 10.1371/journal.pone.0224362 (PMC6839885; doi:10.1371/journal.pone.0224362)
Supplement: S2 File — Search strategy for all databases utilized in this study. (XLSX) [file pone.0224362.s002.xlsx]

## Sheet: Sheet1
						Search strategies used for electronic databases
						Pubmed
						((“autism spectrum disorder” OR Asperger OR autis* OR “pervasive developmental disorder” OR "childhood disintegrative disorder”) AND (intervention OR treatment OR RCT OR trial) AND (parent-mediated OR parent-delivered OR "non-specialist mediated" OR "non-specialist delivered" OR teacher-mediated OR "teacher delivered" OR "aide delivered" OR "aide mediated" OR "peer delivered" OR "peer mediated"))
						Web of Science
						TI= (“autism spectrum disorder” OR Asperger OR autis* OR “pervasive developmental disorder” OR "childhood disintegrative disorder”) AND TI=(intervention OR treatment OR RCT OR trial) AND TI=(parent-mediated OR parent-delivered OR "non-specialist mediated" OR "non-specialist delivered" OR teacher-mediated OR "teacher delivered" OR "aide delivered" OR "aide mediated" OR "peer delivered" OR "peer me…
						CINAHL and Psycinfo (search was limited to titles)
						(“autism spectrum disorder” OR Asperger OR autis* OR “pervasive developmental disorder” OR "childhood disintegrative disorder”) AND (intervention OR treatment OR RCT OR trial) AND (parent-mediated OR parent-delivered OR "non-specialist mediated" OR "non-specialist delivered" OR teacher-mediated OR "teacher delivered" OR "aide delivered" OR "aide mediated" OR "peer delivered" OR "peer mediated")
						Number of articles retrieved from individual databases
						Database	Number of articles
						Pubmed	130
						Web Of Science	224
						Psycinfo and psych article	249
						CINAHL	77
						Popline	0
						scopus	399
						NYAM	1
						Manual search	10
						Total	1090
